# Supplementary material for: Proof of Concept for Tumor Mutational Burden Prediction Through Biophysical Analysis Based on UHF-Dielectrophoresis
Source: Biosensors (Basel). 2026 Feb 25;16(3):134. doi: 10.3390/bios16030134 (PMC13023853; doi:10.3390/bios16030134)
Supplement: Supplementary file 1 [file biosensors-16-00134-s001.zip]

Archive with 1 entries (1 files):
- biosensors-4114353-supplementary.pdf
